# Supplementary material for: Multi-trait multi-environment models in the genetic selection of segregating soybean progeny
Source: PLoS One. 2019 Apr 18;14(4):e0215315. doi: 10.1371/journal.pone.0215315 (PMC6472761; doi:10.1371/journal.pone.0215315)
Supplement: S1 Table — (TXT) [file pone.0215315.s001.txt]

S1 Table. Data set necessary to replicate the findings of our research
prog rep int env DM SW SY
11 1 111 1 119 13.4 15.2025
11 2 111 1 120 13.4 20.1175
11 3 111 1 120 15.5 12.82
11 4 112 2 159 18.2 18.14
11 5 112 2 165 19.3 21.8125
11 6 112 2 153 19.1 16.8525
12 1 121 1 119 14 19.885
12 2 121 1 120 13.3 19.165
12 3 121 1 120 14.3 20.2425
12 4 122 2 145 18.4 40.1575
12 5 122 2 153 19.1 37.6825
12 6 122 2 145 19.7 33.8225
13 1 131 1 135 14.9 18.9775
13 2 131 1 120 15.6 18.215
13 3 131 1 127 13.2 10.9925
13 4 132 2 145 19.5 21.955
13 5 132 2 159 NA NA
13 6 132 2 179 20.5 5.14
14 1 141 1 119 13.8 17.7925
14 2 141 1 120 15.1 18.655
14 3 141 1 120 14.4 17.7775
14 4 142 2 159 23.5 26.2575
14 5 142 2 159 18.7 21.3175
14 6 142 2 139 22.9 33.7425
15 1 151 1 103 14 17.7925
15 2 151 1 104 14.2 17.1025
15 3 151 1 107 12.7 14.56
15 4 152 2 159 18.1 22.7975
15 5 152 2 179 19.4 18.5
15 6 152 2 145 20.2 14.17
16 1 161 1 119 15.8 15.845
16 2 161 1 109 13.8 15.8575
16 3 161 1 107 13.1 16.9125
16 4 162 2 153 21.4 11.885
16 5 162 2 153 21.7 9.52
16 6 162 2 153 25.5 24.22
17 1 171 1 107 14.2 13.13
17 2 171 1 109 14.1 14.31
17 3 171 1 120 13.7 16.2925
17 4 172 2 145 19.2 15.475
17 5 172 2 153 19.3 20.1125
17 6 172 2 139 21.5 24.9975
18 1 181 1 119 15 16.7125
18 2 181 1 120 14.2 14.37
18 3 181 1 107 14.7 16.8075
18 4 182 2 153 19.8 18.52
18 5 182 2 145 20.7 18.56
18 6 182 2 145 22.2 18.0325
19 1 191 1 103 13.4 13.62
19 2 191 1 107 14.1 16.4025
19 3 191 1 104 14.8 17.4575
19 4 192 2 145 20.7 6.05
19 5 192 2 145 20.5 22.81
19 6 192 2 153 22.3 16.0825
21 1 211 1 130 15.3 27.21
21 2 211 1 136 14.4 19.525
21 3 211 1 135 14.2 17.2975
21 4 212 2 159 20.2 25.9025
21 5 212 2 153 22.2 32.8525
21 6 212 2 165 16 29.29
22 1 221 1 127 14.2 21.35
22 2 221 1 135 14.8 21.2875
22 3 221 1 135 15.4 18.9925
22 4 222 2 153 21.6 33.6925
22 5 222 2 153 25.3 41.4875
22 6 222 2 153 26.2 36.805
23 1 231 1 140 12.2 19.9375
23 2 231 1 140 12.8 20.2525
23 3 231 1 141 11.7 21.1
23 4 232 2 165 19.6 35.9325
23 5 232 2 182 17.9 20.575
23 6 232 2 165 18.9 30.255
24 1 241 1 136 16.4 24.28
24 2 241 1 136 15.1 18.34
24 3 241 1 135 15 20.5525
24 4 242 2 159 22.8 27.8025
24 5 242 2 165 20.2 24.7325
24 6 242 2 165 21.7 11.355
25 1 251 1 137 14.8 20.56
25 2 251 1 143 16 14.7575
25 3 251 1 143 16.5 19.1975
25 4 252 2 179 20.8 14.8775
25 5 252 2 165 19.3 10.875
25 6 252 2 179 20.8 27.21
26 1 261 1 135 14.2 18.8375
26 2 261 1 140 14.3 13.495
26 3 261 1 140 15.1 24.4425
26 4 262 2 165 20.4 46.695
26 5 262 2 165 22.3 43.1025
26 6 262 2 159 21 36.1675
27 1 271 1 143 14.3 15.8525
27 2 271 1 143 14.2 19.5925
27 3 271 1 143 13 21.3525
27 4 272 2 165 21.1 25.2925
27 5 272 2 165 22.1 44.005
27 6 272 2 159 23.6 35.5125
28 1 281 1 143 10.7 9.715
28 2 281 1 143 12.5 26.375
28 3 281 1 127 16.7 20.0325
28 4 282 2 179 20.1 38.1725
28 5 282 2 182 18.4 30.0575
28 6 282 2 179 21.8 27.2425
29 1 291 1 135 14.7 20.325
29 2 291 1 140 13.3 15.945
29 3 291 1 142 15.9 10.1375
29 4 292 2 179 NA NA
29 5 292 2 182 19.9 8.5475
29 6 292 2 165 20.7 26.8775
51 1 511 1 143 16.8 20.195
51 2 511 1 140 14.5 8.06
51 3 511 1 141 17.2 16.88
51 4 512 2 179 NA NA
51 5 512 2 185 23.1 28.345
51 6 512 2 179 20.3 23.64
53 1 531 1 135 15.2 18.255
53 2 531 1 136 16.1 18.93
53 3 531 1 127 15.4 18.5525
53 4 532 2 179 16.9 23.3
53 5 532 2 185 22.6 27.365
53 6 532 2 165 26.5 31.3875
54 1 541 1 135 15.7 11.905
54 2 541 1 127 14.7 15.0425
54 3 541 1 127 14 15.52
54 4 542 2 185 21.8 28.9875
54 5 542 2 165 21.7 39.61
54 6 542 2 179 23.6 34.2625
55 1 551 1 143 16.9 19.29
55 2 551 1 140 14.6 20.8675
55 3 551 1 140 15.4 19.7125
55 4 552 2 185 24.1 9.76
55 5 552 2 185 18.2 35.83
55 6 552 2 157 19.5 19.815
56 1 561 1 135 17.1 20.1175
56 2 561 1 140 16.6 14.4625
56 3 561 1 140 16.5 16.4975
56 4 562 2 179 23.8 24.505
56 5 562 2 165 22.6 35.355
56 6 562 2 179 24.6 26.98
57 1 571 1 105 NA NA
57 2 571 1 105 17.2 18.0225
57 3 571 1 107 16.6 11.44
57 4 572 2 145 28.3 22.3225
57 5 572 2 139 29 18.6625
57 6 572 2 139 29.5 21.6225
58 1 581 1 127 16.4 16.485
58 2 581 1 127 15.2 15.3025
58 3 581 1 127 15.8 14.695
58 4 582 2 153 24.8 30.325
58 5 582 2 159 23.5 20.3775
58 6 582 2 179 23.1 15.1725
59 1 591 1 119 16.2 14.9575
59 2 591 1 120 18 15.76
59 3 591 1 127 16.1 15.02
59 4 592 2 139 24.5 26.0125
59 5 592 2 159 24.9 21.6275
59 6 592 2 165 25.9 22.8975
110 1 1101 1 119 15.1 14.3875
110 2 1101 1 120 15 17.4475
110 3 1101 1 120 15.9 17.01
110 4 1102 2 159 21.6 16.195
110 5 1102 2 153 25.2 21.8025
110 6 1102 2 153 23.7 23.2
111 1 1111 1 100 14.3 13.79
111 2 1111 1 120 14.5 14.34
111 3 1111 1 105 15.1 17.09
111 4 1112 2 179 21 16.4
111 5 1112 2 145 23.1 19.84
111 6 1112 2 145 22.4 12.945
112 1 1121 1 119 14.8 21.4125
112 2 1121 1 120 13.9 17.2925
112 3 1121 1 120 13.7 18.365
112 4 1122 2 159 21.9 26.86
112 5 1122 2 165 22.6 25.1325
112 6 1122 2 153 22.9 24.165
113 1 1131 1 135 14.8 27.565
113 2 1131 1 127 13.2 18.76
113 3 1131 1 135 13.8 13.825
113 4 1132 2 179 21.9 14.1375
113 5 1132 2 165 20.1 18.6975
113 6 1132 2 185 24.5 22.7525
114 1 1141 1 105 15.8 16.9775
114 2 1141 1 107 14.9 16.945
114 3 1141 1 109 14.5 12.9125
114 4 1142 2 165 21.6 15.915
114 5 1142 2 145 20.2 20.7725
114 6 1142 2 145 23.8 34.7225
115 1 1151 1 100 13.7 15.34
115 2 1151 1 100 15.1 14.0925
115 3 1151 1 100 14.2 13.0675
115 4 1152 2 153 22.6 16.1275
115 5 1152 2 139 22.8 17.4875
115 6 1152 2 139 21.3 20.835
116 1 1161 1 120 15.3 19.29
116 2 1161 1 119 14.4 19.95
116 3 1161 1 120 13.1 13.9175
116 4 1162 2 165 23.8 49.5025
116 5 1162 2 159 20.9 22.7
116 6 1162 2 153 18.3 29.305
117 1 1171 1 94 14.1 12.8125
117 2 1171 1 91 13.7 10.4475
117 3 1171 1 94 13 12.2925
117 4 1172 2 139 21.5 15.9
117 5 1172 2 139 21.9 13.9325
117 6 1172 2 139 21.8 18.8525
118 1 1181 1 97 13.9 16.98
118 2 1181 1 94 12.6 16.615
118 3 1181 1 100 13.1 14.0625
118 4 1182 2 139 21.6 18.44
118 5 1182 2 165 20.9 6.08
118 6 1182 2 139 21.5 20.9125
119 1 1191 1 100 13.3 17.045
119 2 1191 1 86 11.9 11.0675
119 3 1191 1 88 13.3 10.4275
119 4 1192 2 145 21.5 19.3625
119 5 1192 2 145 22.4 12.175
119 6 1192 2 179 21.8 15.77
120 1 1201 1 127 13.2 20.35
120 2 1201 1 135 15.5 22.0425
120 3 1201 1 127 14.5 19.3525
120 4 1202 2 165 19.6 9.735
120 5 1202 2 179 20.7 26.315
120 6 1202 2 153 21.1 17.2925
121 1 1211 1 99 14.1 20.5925
121 2 1211 1 99 13.1 13.0975
121 3 1211 1 120 13.7 14.22
121 4 1212 2 145 23.8 24.265
121 5 1212 2 139 25.1 14.7475
121 6 1212 2 139 25.6 15.3525
122 1 1221 1 96 13 14.9225
122 2 1221 1 88 11.7 11.1375
122 3 1221 1 98 14.2 9.655
122 4 1222 2 145 20.6 11.7625
122 5 1222 2 139 22.2 19.0475
122 6 1222 2 132 19.3 4.54
123 1 1231 1 108 14.2 14.095
123 2 1231 1 109 16.3 17.04
123 3 1231 1 106 15.7 19.0175
123 4 1232 2 153 21.6 24.8025
123 5 1232 2 153 22.2 13.0175
123 6 1232 2 145 22.4 21.91
124 1 1241 1 119 12.9 17.6275
124 2 1241 1 107 13 10.0725
124 3 1241 1 120 12.8 19.0025
124 4 1242 2 153 19.1 21.61
124 5 1242 2 139 20 18.645
124 6 1242 2 139 17.7 11.225
125 1 1251 1 119 15.4 11.63
125 2 1251 1 120 15 14.98
125 3 1251 1 120 15.4 14.3125
125 4 1252 2 165 22 26.325
125 5 1252 2 179 21.6 10.895
125 6 1252 2 145 24.5 33.1325
126 1 1261 1 119 16.1 20.4625
126 2 1261 1 120 15.2 24.04
126 3 1261 1 107 16.7 20.0575
126 4 1262 2 159 24.4 11.84
126 5 1262 2 153 22.7 23.99
126 6 1262 2 145 24.2 28.4625
127 1 1271 1 119 15.9 16.115
127 2 1271 1 103 13.8 8.9925
127 3 1271 1 127 14.1 13.5275
127 4 1272 2 153 21.3 19.685
127 5 1272 2 179 22.8 9.39
127 6 1272 2 179 22.6 8.0725
128 1 1281 1 119 15.5 21.925
128 2 1281 1 120 13.6 17.9825
128 3 1281 1 120 14.9 15.5625
128 4 1282 2 159 20.5 14.5075
128 5 1282 2 153 21 10.925
128 6 1282 2 182 NA NA
129 1 1291 1 100 12.8 17.1975
129 2 1291 1 92 11.5 10.9025
129 3 1291 1 100 11.5 13.555
129 4 1292 2 165 19.8 6.0925
129 5 1292 2 153 20.7 20.8875
129 6 1292 2 139 20.3 14.7575
130 1 1301 1 105 13.6 17.115
130 2 1301 1 107 13.6 21.6525
130 3 1301 1 107 13.5 20.2675
130 4 1302 2 159 16 9.7625
130 5 1302 2 145 18.8 18.89
130 6 1302 2 145 18.8 14.935
131 1 1311 1 119 13.9 19.8425
131 2 1311 1 120 14.8 19.165
131 3 1311 1 120 15.1 11.9225
131 4 1312 2 159 21.7 26.095
131 5 1312 2 145 20.4 22.34
131 6 1312 2 153 22.6 30.8775
132 1 1321 1 119 13.6 15.705
132 2 1321 1 120 12.1 13.7425
132 3 1321 1 104 12.2 12.71
132 4 1322 2 159 19.6 4.59
132 5 1322 2 152 20.6 14.4125
132 6 1322 2 145 19.3 10.86
133 1 1331 1 127 12.1 16.2725
133 2 1331 1 127 12.9 19.74
133 3 1331 1 120 12.4 18.6625
133 4 1332 2 165 19.6 42.5125
133 5 1332 2 153 16.8 13.055
133 6 1332 2 159 18.5 15.2625
134 1 1341 1 119 13.5 17.64
134 2 1341 1 120 14.9 23.4525
134 3 1341 1 120 14.5 21.9425
134 4 1342 2 182 22.3 25.2925
134 5 1342 2 165 19.5 30.115
134 6 1342 2 179 20.3 39.4075
135 1 1351 1 127 17 15.2175
135 2 1351 1 120 17.1 23.57
135 3 1351 1 127 17.7 20.515
135 4 1352 2 165 22.7 19.1275
135 5 1352 2 165 20.3 7.605
135 6 1352 2 179 21.1 13.4
136 1 1361 1 95 15.2 12.13
136 2 1361 1 102 15.9 12.5675
136 3 1361 1 104 15.4 14.8425
136 4 1362 2 145 23.9 19.075
136 5 1362 2 145 25.7 21.9525
136 6 1362 2 153 25.2 18.8125
137 1 1371 1 127 14 18.69
137 2 1371 1 127 14.6 23.32
137 3 1371 1 127 14.3 20.77
137 4 1372 2 153 18.9 14.7925
137 5 1372 2 165 19.1 26.905
137 6 1372 2 165 18.6 19.615
138 1 1381 1 119 12.3 16.06
138 2 1381 1 109 12.3 19.98
138 3 1381 1 107 11.4 14.91
138 4 1382 2 165 18.6 7.8125
138 5 1382 2 153 19.1 32.6825
138 6 1382 2 145 18.7 22.005
139 1 1391 1 119 12.9 19.8175
139 2 1391 1 105 13.3 13.45
139 3 1391 1 107 13.2 19.3225
139 4 1392 2 153 20.1 18.82
139 5 1392 2 145 20.7 21.5
139 6 1392 2 139 19.4 19.05
140 1 1401 1 93 13.8 13.3475
140 2 1401 1 92 14 16.2425
140 3 1401 1 88 14.5 10.65
140 4 1402 2 159 22.6 6.865
140 5 1402 2 139 23.8 17.245
140 6 1402 2 139 21.5 15.965
141 1 1411 1 115 16 18.54
141 2 1411 1 120 15.7 16.4575
141 3 1411 1 120 14.7 14.03
141 4 1412 2 153 22.7 32.5475
141 5 1412 2 159 20.6 16.7425
141 6 1412 2 145 21.8 24.63
142 1 1421 1 140 14 18.5375
142 2 1421 1 140 14.7 18.9175
142 3 1421 1 136 13.2 12.465
142 4 1422 2 179 19.1 20.415
142 5 1422 2 179 18.6 10.8075
142 6 1422 2 159 19.2 6.6975
143 1 1431 1 135 13.7 17.8325
143 2 1431 1 127 13.4 16.335
143 3 1431 1 127 14.2 20.6925
143 4 1432 2 179 NA NA
143 5 1432 2 165 19.5 22.53
143 6 1432 2 165 20.9 28.6325
144 1 1441 1 103 14.6 12.1825
144 2 1441 1 120 15.9 14.4625
144 3 1441 1 120 16.7 17.3825
144 4 1442 2 139 21.5 16.6575
144 5 1442 2 145 21.7 7.92
145 6 1452 2 139 21.8 21.7825
145 1 1451 1 135 14.6 18.155
145 2 1451 1 135 15.2 19.56
145 3 1451 1 120 14.3 18.7625
145 4 1452 2 165 20.5 24.24
145 5 1452 2 179 20.3 15.1175
145 6 1452 2 145 21.6 22.02
146 1 1461 1 109 14.1 17.91
146 2 1461 1 120 14.1 13.6025
146 3 1461 1 107 14.2 14.79
146 4 1462 2 179 20.5 8.245
146 5 1462 2 153 20.5 13.4425
146 6 1462 2 153 23.5 16.5425
147 1 1471 1 94 13.3 16.9725
147 2 1471 1 91 13.1 13.38
147 3 1471 1 94 13 14.6925
147 4 1472 2 165 22.6 4.84
147 5 1472 2 153 21.2 18.36
147 6 1472 2 179 20.9 6.09
148 1 1481 1 137 10.7 13.9675
148 2 1481 1 105 11.9 16.7325
148 3 1481 1 107 13.1 15.375
148 4 1482 2 159 17.9 10.2
148 5 1482 2 139 18 18.625
148 6 1482 2 145 18.4 22.9725
149 1 1491 1 104 13.9 16.5625
149 2 1491 1 120 14.5 12.555
149 3 1491 1 120 15 14.13
149 4 1492 2 153 21.2 20.135
149 5 1492 2 153 20.3 13.175
149 6 1492 2 145 20.7 11.8625
150 1 1501 1 104 15.8 17.0275
150 2 1501 1 120 13.4 18.14
150 3 1501 1 107 13.8 14.065
150 4 1502 2 139 20 26.3025
150 5 1502 2 153 19.8 18.4875
150 6 1502 2 139 21.3 16.9375
151 1 1511 1 127 16 18.05
151 2 1511 1 100 13.5 13.94
151 3 1511 1 100 14 13.0625
151 4 1512 2 145 22.3 24.2825
151 5 1512 2 145 21.2 12.2275
151 6 1512 2 145 23.7 26.93
152 1 1521 1 95 13.1 14.1725
152 2 1521 1 100 13.8 11.0175
152 3 1521 1 99 15.1 15.1175
152 4 1522 2 159 19.6 20.965
152 5 1522 2 153 21.5 11.2875
152 6 1522 2 139 23.8 26.2425
153 1 1531 1 106 14.9 17.6325
153 2 1531 1 120 15 14.1
153 3 1531 1 127 13.7 10.29
153 4 1532 2 159 20.4 8.5325
153 5 1532 2 145 19.5 28.765
153 6 1532 2 145 19.6 15.825
154 1 1541 1 119 13.9 14.84
154 2 1541 1 120 12.8 19.3625
154 3 1541 1 120 13.4 15.9875
154 4 1542 2 153 20.7 22.035
154 5 1542 2 145 25.9 36.8475
154 6 1542 2 145 20.5 11.405
155 1 1551 1 99 15.7 11.4575
155 2 1551 1 100 15.3 13.2275
155 3 1551 1 100 14.1 11.6525
155 4 1552 2 139 21.4 16.4775
155 5 1552 2 153 24.7 6.1875
155 6 1552 2 139 24.3 22.085
156 1 1561 1 99 15.6 15.29
156 2 1561 1 105 14.1 10.16
156 3 1561 1 107 13.4 12.8025
156 4 1562 2 159 19.1 25.6975
156 5 1562 2 145 23.2 19.64
156 6 1562 2 139 21.2 18.945
157 1 1571 1 103 13.7 12.6725
157 2 1571 1 105 14.1 17.945
157 3 1571 1 107 13.1 16
157 4 1572 2 145 21.5 11.2325
157 5 1572 2 139 19 12.9625
157 6 1572 2 139 21.6 14.4775
158 1 1581 1 102 13.3 17.1475
158 2 1581 1 107 13.4 15.1275
158 3 1581 1 104 14.1 18.7
158 4 1582 2 139 22.9 22.83
158 5 1582 2 165 21 12.04
158 6 1582 2 145 18.9 18.2725
159 1 1591 1 94 13.1 11.59
159 2 1591 1 91 12.3 13.28
159 3 1591 1 88 18 18.1325
159 4 1592 2 153 21 16.0175
159 5 1592 2 139 21.3 20.22
159 6 1592 2 145 20.8 19.7525
160 1 1601 1 100 14.2 16.0875
160 2 1601 1 100 13.2 11.7025
160 3 1601 1 100 12.4 16.66
160 4 1602 2 165 18.8 6.44
160 5 1602 2 153 23.2 13.57
160 6 1602 2 139 22.6 22.6175
161 1 1611 1 140 13.2 10.9275
161 2 1611 1 140 14.9 10.7725
161 3 1611 1 136 13.5 15.8925
161 4 1612 2 165 19.4 22.2025
161 5 1612 2 153 21 21.4425
161 6 1612 2 159 21.6 14.7675
162 1 1621 1 99 14.9 12.84
162 2 1621 1 100 12.8 16.23
162 3 1621 1 98 12.1 9.9025
162 4 1622 2 139 20 13.5675
162 5 1622 2 153 20.7 20.95
162 6 1622 2 145 19.2 15.085
163 1 1631 1 102 13.9 12.345
163 2 1631 1 102 14.8 15.43
163 3 1631 1 100 15.1 17.6625
163 4 1632 2 145 20.2 15.94
163 5 1632 2 139 22.5 30.49
163 6 1632 2 145 18.2 9.48
164 1 1641 1 127 16.2 17.01
164 2 1641 1 120 14.8 16.255
164 3 1641 1 135 14.8 21.8225
164 4 1642 2 153 20 25.9125
164 5 1642 2 153 20.4 22.0125
164 6 1642 2 153 20.7 16.97
165 1 1651 1 135 17.1 18.0325
165 2 1651 1 120 16.2 15.1525
165 3 1651 1 127 16.5 17.565
165 4 1652 2 179 NA NA
165 5 1652 2 153 20 9.045
165 6 1652 2 159 24.1 22.4975
166 1 1661 1 135 13.4 20.2625
166 2 1661 1 120 13.5 19.2825
166 3 1661 1 135 12.9 14.9325
166 4 1662 2 159 15.3 5.5275
166 5 1662 2 159 21.4 22.255
166 6 1662 2 179 18 5.1075
167 1 1671 1 119 15.6 21.8775
167 2 1671 1 107 13.9 19.6775
167 3 1671 1 120 13.9 11.965
167 4 1672 2 153 19.4 20.0975
167 5 1672 2 165 21.6 21.1275
167 6 1672 2 145 20.2 22.175
168 1 1681 1 99 14.7 12.25
168 2 1681 1 96 14 13.33
168 3 1681 1 90 13.3 16.2775
168 4 1682 2 179 22.2 17.05
168 5 1682 2 131 25.3 15.5975
168 6 1682 2 139 26.1 27.8025
169 1 1691 1 99 14 15.1675
169 2 1691 1 105 16.3 16.2
169 3 1691 1 100 14.4 11.1575
169 4 1692 2 179 NA NA
169 5 1692 2 145 23.3 16.79
169 6 1692 2 153 23.6 23.29
170 1 1701 1 127 12.6 15.5375
170 2 1701 1 127 12.4 17.2025
170 3 1701 1 127 12.8 25.53
170 4 1702 2 165 16.4 38.175
170 5 1702 2 165 17.2 33.2775
170 6 1702 2 153 17.2 18.005
171 1 1711 1 103 16.6 14.0625
171 2 1711 1 99 15.2 13.9475
171 3 1711 1 100 14.4 13.965
171 4 1712 2 145 21.9 10.355
171 5 1712 2 139 23.1 21.47
171 6 1712 2 153 23.5 17.7125
172 1 1721 1 105 14.5 15.135
172 2 1721 1 107 16.3 20.44
172 3 1721 1 105 14.7 10.8375
172 4 1722 2 165 24.8 16.2075
172 5 1722 2 145 23.3 20.99
172 6 1722 2 139 22.5 33.03
210 1 2101 1 127 15.8 24.4325
210 2 2101 1 127 14.9 13.0775
210 3 2101 1 135 14.3 12.16
210 4 2102 2 159 24.1 17.8875
210 5 2102 2 153 21.8 34.035
210 6 2102 2 145 22.4 27.11
211 1 2111 1 139 11.6 15.78
211 2 2111 1 140 12.1 17.96
211 3 2111 1 141 13.4 17.8375
211 4 2112 2 165 19.7 31.9075
211 5 2112 2 165 17.8 24.7575
211 6 2112 2 165 18.8 19.215
212 1 2121 1 140 13.2 18.97
212 2 2121 1 143 14.2 21.085
212 3 2121 1 143 13.1 18.03
212 4 2122 2 165 21.7 33.9825
212 5 2122 2 159 22.9 51.02
212 6 2122 2 159 22.6 47.075
213 1 2131 1 140 15.7 12.975
213 2 2131 1 143 14.9 16.1775
213 3 2131 1 141 14.6 15.9875
213 4 2132 2 179 22.8 24.855
213 5 2132 2 165 22 31.155
213 6 2132 2 159 23.3 28.2875
214 1 2141 1 143 14.1 16.985
214 2 2141 1 143 14.1 22.0725
214 3 2141 1 143 12.8 18.22
214 4 2142 2 179 20.5 21.3575
214 5 2142 2 185 19.1 20.1
214 6 2142 2 179 21.1 41.35
215 1 2151 1 139 16.1 16.2525
215 2 2151 1 141 15.8 18.3775
215 3 2151 1 140 15.4 18.0875
215 4 2152 2 165 20.5 60.3125
215 5 2152 2 179 23.2 21.7275
215 6 2152 2 154 24.4 33.055
216 1 2161 1 143 NA NA
216 2 2161 1 143 NA NA
216 3 2161 1 143 13.1 13.38
216 4 2162 2 185 19.6 18.93
216 5 2162 2 185 16.9 28.8275
216 6 2162 2 179 20.6 34.39
217 1 2171 1 127 16.5 20.95
217 2 2171 1 135 13.5 18.155
217 3 2171 1 127 14.9 17.3975
217 4 2172 2 179 22.8 21.105
217 5 2172 2 145 22.1 18.6525
217 6 2172 2 145 26.2 47
218 1 2181 1 139 NA NA
218 2 2181 1 142 14.8 17.275
218 3 2181 1 140 13.9 15.7675
218 4 2182 2 159 22.8 20.085
218 5 2182 2 145 19.7 44.08
218 6 2182 2 153 21.7 24.9675
219 1 2191 1 140 NA NA
219 2 2191 1 135 14.3 26.565
219 3 2191 1 140 11.7 15.385
219 4 2192 2 165 18.5 29.5325
219 5 2192 2 165 20.3 20.715
219 6 2192 2 159 21.9 42.4775
220 1 2201 1 140 14.3 18.1675
220 2 2201 1 140 13.1 19.04
220 3 2201 1 135 14.8 12.345
220 4 2202 2 179 20.7 31.1475
220 5 2202 2 179 21.3 12.325
220 6 2202 2 159 22.1 25.955
221 1 2211 1 143 14.4 16.24
221 2 2211 1 143 14.2 15.415
221 3 2211 1 143 14.4 17.28
221 4 2212 2 185 19.8 41.93
221 5 2212 2 182 20.1 22.6175
221 6 2212 2 179 19.4 38.4425
222 1 2221 1 143 14.1 14.4275
222 2 2221 1 143 14.1 15.325
222 3 2221 1 143 15.5 21.695
222 4 2222 2 179 19.8 22.9725
222 5 2222 2 165 19.6 27.965
222 6 2222 2 179 22.2 18.8775
223 1 2231 1 136 13 15.665
223 2 2231 1 141 13.2 17.8825
223 3 2231 1 143 12.8 16.53
223 4 2232 2 165 19.9 24.4675
223 5 2232 2 179 21.1 24.6125
223 6 2232 2 179 22.4 31.15
224 1 2241 1 143 12.2 19.5725
224 2 2241 1 142 13.2 17.0225
224 3 2241 1 141 13 19.02
224 4 2242 2 179 19.4 34.6475
224 5 2242 2 165 20.8 26.635
224 6 2242 2 159 20.5 30.4
225 1 2251 1 135 16.5 20.3125
225 2 2251 1 140 14 7.275
225 3 2251 1 139 15.5 20.6575
225 4 2252 2 165 20.5 19.8775
225 5 2252 2 165 22.2 23.135
225 6 2252 2 153 22.2 27.63
226 1 2261 1 140 13.5 21.87
226 2 2261 1 141 12.5 19.5625
226 3 2261 1 140 13.6 24.495
226 4 2262 2 179 18.9 23.3675
226 5 2262 2 159 20 10.0725
226 6 2262 2 159 18.8 47.365
227 1 2271 1 135 13.8 24.4025
227 2 2271 1 136 13.7 21.545
227 3 2271 1 135 14 13.84
227 4 2272 2 159 21.4 31.585
227 5 2272 2 159 22 43.405
227 6 2272 2 165 23 17.6325
228 1 2281 1 135 13.8 15.5575
228 2 2281 1 140 13.6 19.88
228 3 2281 1 140 13.4 20.34
228 4 2282 2 179 21.2 21.0875
228 5 2282 2 153 19.9 33.1375
228 6 2282 2 153 21.8 32.0925
229 1 2291 1 135 16.2 28.5
229 2 2291 1 140 16 18.2325
229 3 2291 1 142 13.3 15.275
229 4 2292 2 159 20.8 12.6825
229 5 2292 2 159 21.2 31.9225
229 6 2292 2 153 25.4 50.8975
230 1 2301 1 143 17 19.5
230 2 2301 1 137 14.2 23.185
230 3 2301 1 143 14.4 18.3025
230 4 2302 2 165 20.4 25.115
230 5 2302 2 179 19.7 27.08
230 6 2302 2 165 21.3 34.475
231 1 2311 1 140 NA NA
231 2 2311 1 140 16.7 18.3175
231 3 2311 1 143 14.8 21.8775
231 4 2312 2 179 21 26.5025
231 5 2312 2 165 19.9 25.065
231 6 2312 2 159 20.2 7.4825
232 1 2321 1 136 15.2 12.905
232 2 2321 1 136 14.9 15.17
232 3 2321 1 135 15.4 15.325
232 4 2322 2 159 19.3 16.1125
232 5 2322 2 153 21.4 23.535
232 6 2322 2 179 19.5 8.6275
233 1 2331 1 140 15.2 19.3625
233 2 2331 1 140 14.2 17.3375
233 3 2331 1 141 15.6 20.6125
233 4 2332 2 179 19.8 17.5025
233 5 2332 2 159 19.9 26.37
233 6 2332 2 153 21.9 28.5775
234 1 2341 1 140 12.6 16.7
234 2 2341 1 140 13.1 17.7125
234 3 2341 1 140 13.6 17.19
234 4 2342 2 165 21.1 49.09
234 5 2342 2 159 19.6 31.0725
234 6 2342 2 165 19.6 31.51
235 1 2351 1 140 16.2 19.38
235 2 2351 1 143 16.9 27.8975
235 3 2351 1 140 16.8 19.525
235 4 2352 2 153 20.7 35.2675
235 5 2352 2 165 21.5 40.8775
235 6 2352 2 182 23.8 43.4325
236 1 2361 1 127 17 18.765
236 2 2361 1 127 14.4 19.1775
236 3 2361 1 127 14.1 16.0275
236 4 2362 2 179 22.2 37.83
236 5 2362 2 145 22.2 34.83
236 6 2362 2 179 21.2 12.53
237 1 2371 1 135 14.4 19.2925
237 2 2371 1 127 14.1 17.0975
237 3 2371 1 135 12.7 16.41
237 4 2372 2 153 23.1 35.785
237 5 2372 2 153 22 36.185
237 6 2372 2 153 22.6 36.8125
238 1 2381 1 143 15 15.725
238 2 2381 1 143 14.2 14.635
238 3 2381 1 143 13.3 15.205
238 4 2382 2 145 20 34.31
238 5 2382 2 165 21.3 31.54
238 6 2382 2 154 21.3 19.5225
239 1 2391 1 143 15.4 23.74
239 2 2391 1 141 15.1 19.2025
239 3 2391 1 141 13.8 15.5225
239 4 2392 2 165 22.7 27.8575
239 5 2392 2 165 23.1 37.86
239 6 2392 2 179 22.3 31.47
240 1 2401 1 140 14.2 17.9725
240 2 2401 1 142 13.5 20.715
240 3 2401 1 142 13.9 19.9375
240 4 2402 2 165 18.3 26.31
240 5 2402 2 165 18.6 28.1325
240 6 2402 2 165 21.6 42.2775
241 1 2411 1 136 15.5 25.0625
241 2 2411 1 139 NA NA
241 3 2411 1 143 14.4 8.7975
241 4 2412 2 159 21.7 26.7125
241 5 2412 2 165 22.3 52.005
241 6 2412 2 165 21.7 10.155
242 1 2421 1 143 13 13.7075
242 2 2421 1 140 14.1 17.69
242 3 2421 1 139 14.4 15.76
242 4 2422 2 153 23.4 25.0175
242 5 2422 2 159 22.5 21.44
242 6 2422 2 159 26.5 33.47
243 1 2431 1 135 14.5 24.8125
243 2 2431 1 136 13.2 14.5275
243 3 2431 1 135 13.6 21.4975
243 4 2432 2 153 22.3 47.035
243 5 2432 2 153 22.7 38.745
243 6 2432 2 153 21.6 20.9925
244 1 2441 1 143 14.9 18.205
244 2 2441 1 143 13.4 15.1275
244 3 2441 1 143 14.4 15.3975
244 4 2442 2 165 20.3 20.6725
244 5 2442 2 165 21.6 24.32
244 6 2442 2 179 22.7 48.2375
245 1 2451 1 127 14.7 21.1175
245 2 2451 1 135 13.4 18.1
245 3 2451 1 139 14.8 17.85
245 4 2452 2 153 21.1 27.1175
245 5 2452 2 159 18 20.765
245 6 2452 2 153 22.5 41.8275
246 1 2461 1 140 14.5 16.3325
246 2 2461 1 140 16.1 12.1625
246 3 2461 1 140 14.7 12.9125
246 4 2462 2 179 23.6 34.485
246 5 2462 2 165 22.2 33.16
246 6 2462 2 153 22.9 34.0075
247 1 2471 1 108 16 16.42
247 2 2471 1 137 15.4 23.085
247 3 2471 1 136 14.1 20.8925
247 4 2472 2 159 20.9 25.6025
247 5 2472 2 165 18.6 21.615
247 6 2472 2 159 20.4 29.9225
248 1 2481 1 136 13.8 18.75
248 2 2481 1 135 18.5 14.4075
248 3 2481 1 140 14 18.5525
248 4 2482 2 179 20.7 28.3975
248 5 2482 2 165 19.1 14.755
248 6 2482 2 179 21.6 9.1525
249 1 2491 1 140 14.4 15.8275
249 2 2491 1 136 14.4 20.5975
249 3 2491 1 141 14.3 14.99
249 4 2492 2 153 20.7 16.51
249 5 2492 2 159 19.7 31.855
249 6 2492 2 179 24.1 27.8675
250 1 2501 1 143 14.8 19.9075
250 2 2501 1 143 12.1 13.5625
250 3 2501 1 143 14 14.045
250 4 2502 2 165 21.5 32.93
250 5 2502 2 179 19.6 17.3575
250 6 2502 2 179 22.6 24.55
252 1 2521 1 143 16.1 20.61
252 2 2521 1 139 NA NA
252 3 2521 1 139 13.8 13.9825
252 4 2522 2 165 20.9 21.145
252 5 2522 2 165 20.2 28.5475
252 6 2522 2 165 23.5 20.48
253 1 2531 1 143 13.4 19.055
253 2 2531 1 143 13.2 18.0625
253 3 2531 1 143 13.1 23.6825
253 4 2532 2 182 18.1 26.85
253 5 2532 2 165 18.6 23.7675
253 6 2532 2 179 21.5 33.64
254 1 2541 1 143 16.4 9.1075
254 2 2541 1 143 16.1 16.28
254 3 2541 1 143 15.3 16.29
254 4 2542 2 159 20.4 28.67
254 5 2542 2 179 20.5 22.675
254 6 2542 2 179 24.1 32.0275
255 1 2551 1 140 12.9 19.845
255 2 2551 1 143 13.9 16.1
255 3 2551 1 142 14.2 21.515
255 4 2552 2 165 18.6 16.625
255 5 2552 2 165 17.4 31.77
255 6 2552 2 145 20.7 34.49
256 1 2561 1 143 11.9 14.28
256 2 2561 1 140 12.5 16.555
256 3 2561 1 140 13.3 18.4825
256 4 2562 2 153 20 31.32
256 5 2562 2 159 19.3 17.6575
256 6 2562 2 153 16.8 16.74
257 1 2571 1 137 NA NA
257 2 2571 1 140 12.8 23.095
257 3 2571 1 143 NA NA
257 4 2572 2 179 19.2 28.4625
257 5 2572 2 165 20.3 36.725
257 6 2572 2 153 20.2 33.4675
258 1 2581 1 143 14.3 27.08
258 2 2581 1 127 16.8 23.5775
258 3 2581 1 127 15 21.5825
258 4 2582 2 145 22.9 30.0025
258 5 2582 2 159 23 19.7425
258 6 2582 2 145 24.8 24.45
259 1 2591 1 140 NA NA
259 2 2591 1 141 13.8 14.9675
259 3 2591 1 140 13.6 18.33
259 4 2592 2 179 21.3 43.745
259 5 2592 2 165 20.8 32.195
259 6 2592 2 165 22.6 40.735
260 1 2601 1 127 14.5 25.885
260 2 2601 1 127 13.1 15.1225
260 3 2601 1 135 13.5 16.9525
260 4 2602 2 153 19.8 17.2025
260 5 2602 2 153 18.8 24.3125
260 6 2602 2 153 19.9 29.575
261 1 2611 1 135 15.9 23.1475
261 2 2611 1 135 14.2 21.86
261 3 2611 1 136 12.2 12.6225
261 4 2612 2 153 21.4 38.5725
261 5 2612 2 159 19.4 29.485
261 6 2612 2 153 19 27.805
262 1 2621 1 143 13.6 17.2075
262 2 2621 1 143 NA NA
262 3 2621 1 143 14.2 20.855
262 4 2622 2 182 22 58.11
262 5 2622 2 165 22.4 35.495
262 6 2622 2 165 21.9 48.92
263 1 2631 1 143 15.6 16.6375
263 2 2631 1 142 15.2 14.6275
263 3 2631 1 142 14.1 15.1325
263 4 2632 2 159 23.9 35.7625
263 5 2632 2 159 21.5 38.6875
263 6 2632 2 153 20.9 30.1
264 1 2641 1 140 16.7 10.565
264 2 2641 1 140 14.4 8.0375
264 3 2641 1 139 NA NA
264 4 2642 2 159 25.5 38.0625
264 5 2642 2 159 22.8 32.4
264 6 2642 2 179 23.2 22.6125
265 1 2651 1 127 15.6 16.5
265 2 2651 1 127 16.1 17.9675
265 3 2651 1 127 14.4 14.6025
265 4 2652 2 153 22.6 32.365
265 5 2652 2 153 22.8 28.48
265 6 2652 2 153 20.3 17.0725
266 1 2661 1 135 15.3 21.1875
266 2 2661 1 136 14.7 18.5875
266 3 2661 1 139 14 19.55
266 4 2662 2 159 22.5 40.1675
266 5 2662 2 159 24.9 48.6825
266 6 2662 2 165 23.7 40.025
267 1 2671 1 136 15 23.66
267 2 2671 1 135 15.8 23.105
267 3 2671 1 140 14.8 21.005
267 4 2672 2 165 25.9 45.5
267 5 2672 2 159 28.1 37.83
267 6 2672 2 159 26 51.7025
268 1 2681 1 140 15.7 13.43
268 2 2681 1 138 14 17.505
268 3 2681 1 140 13.2 14.3375
268 4 2682 2 179 18.1 27.075
268 5 2682 2 165 20.3 12.86
268 6 2682 2 179 19.8 8.935
269 1 2691 1 143 14.2 12.715
269 2 2691 1 143 16.1 13.3625
269 3 2691 1 143 14.6 20.1425
269 4 2692 2 179 20.5 44.0425
269 5 2692 2 185 21.6 23.655
269 6 2692 2 159 24.6 36.4175
270 1 2701 1 135 15.7 18.3425
270 2 2701 1 135 14.3 19.865
270 3 2701 1 135 12.7 16.9
270 4 2702 2 153 20.4 36.3225
270 5 2702 2 159 21.7 25.7275
270 6 2702 2 159 22.8 45.0675
271 1 2711 1 140 15.9 19.3825
271 2 2711 1 140 NA NA
271 3 2711 1 140 15.1 20.7625
271 4 2712 2 153 20.8 38.11
271 5 2712 2 153 20 44.2525
271 6 2712 2 153 19.7 33.88
272 1 2721 1 140 18.5 21.885
272 2 2721 1 140 15 17.1825
272 3 2721 1 139 16.3 15.7775
272 4 2722 2 179 20.1 25.6375
272 5 2722 2 165 24.4 35.1325
272 6 2722 2 179 22.5 34.12
510 1 5101 1 119 19.1 12.1075
510 2 5101 1 101 19.5 9.27
510 3 5101 1 100 20.9 12.7325
510 4 5102 2 145 21.8 10.7325
510 5 5102 2 139 29 24.045
510 6 5102 2 139 29.7 19.85
511 1 5111 1 135 15.1 22.985
511 2 5111 1 140 14.3 19.6325
511 3 5111 1 140 15.5 17.3775
511 4 5112 2 165 20.9 36.0125
511 5 5112 2 185 NA NA
511 6 5112 2 165 21.3 19.84
512 1 5121 1 140 NA NA
512 2 5121 1 140 15.8 16.695
512 3 5121 1 141 15 19.5875
512 4 5122 2 179 22.9 28.5025
512 5 5122 2 165 19.9 24.3525
512 6 5122 2 179 23 29.965
513 1 5131 1 107 16.1 17.2775
513 2 5131 1 111 16 15.8475
513 3 5131 1 109 15.9 14.42
513 4 5132 2 153 25.6 26.15
513 5 5132 2 179 27.1 15.14
513 6 5132 2 153 22.6 30.1125
514 1 5141 1 127 16.7 19.4975
514 2 5141 1 127 16.7 17.18
514 3 5141 1 127 15.6 19.44
514 4 5142 2 179 23.3 33.825
514 5 5142 2 182 21.3 17.43
514 6 5142 2 179 25.1 27.965
515 1 5151 1 135 17.3 13.355
515 2 5151 1 139 15.9 14.76
515 3 5151 1 135 15 16.135
515 4 5152 2 165 25.7 20.9225
515 5 5152 2 153 27.3 37.4625
515 6 5152 2 179 26.5 15.585
516 1 5161 1 135 16.3 21.315
516 2 5161 1 135 15.8 19.2125
516 3 5161 1 127 16.1 17.545
516 4 5162 2 153 23.6 14.94
516 5 5162 2 179 22.3 23.6975
516 6 5162 2 182 25.3 33.1725
517 1 5171 1 127 17 21.365
517 2 5171 1 140 16.3 17.5
517 3 5171 1 135 16.9 18.9975
517 4 5172 2 165 22.8 26.12
517 5 5172 2 153 23.4 23.1725
517 6 5172 2 153 23.8 15.6375
518 1 5181 1 143 NA NA
518 2 5181 1 143 NA NA
518 3 5181 1 143 NA NA
518 4 5182 2 179 21.6 16.1
518 5 5182 2 179 19.4 29.785
518 6 5182 2 145 27.5 10.1
520 1 5201 1 136 16.4 14.4425
520 2 5201 1 137 14.7 27.2475
520 3 5201 1 140 17 15.8625
520 4 5202 2 179 23.6 31.255
520 5 5202 2 182 24 30.3075
520 6 5202 2 157 25.2 28.5025
521 1 5211 1 135 18 16.73
521 2 5211 1 140 18.4 21.89
521 3 5211 1 140 18.2 13.6625
521 4 5212 2 179 24.1 38.1025
521 5 5212 2 185 24.7 30.885
521 6 5212 2 179 24.5 42.9275
522 1 5221 1 108 19.2 19.1575
522 2 5221 1 136 16.8 16.3325
522 3 5221 1 143 10 13.715
522 4 5222 2 179 21.1 13.96
522 5 5222 2 165 25.8 34.6275
522 6 5222 2 179 23.6 14.25
523 1 5231 1 119 14.9 13.545
523 2 5231 1 127 15.1 10.39
523 3 5231 1 120 15 19.4725
523 4 5232 2 159 22 25.9
523 5 5232 2 153 21.1 32.6725
523 6 5232 2 179 23.4 16.2625
524 1 5241 1 127 15.8 17.265
524 2 5241 1 140 15.6 16.1775
524 3 5241 1 140 16.4 16.5875
524 4 5242 2 179 22.2 28.185
524 5 5242 2 165 22.8 31.5275
524 6 5242 2 179 22.6 26.9525
525 1 5251 1 110 16.2 11.295
525 2 5251 1 102 16.4 15.715
525 3 5251 1 111 15.4 12.54
525 4 5252 2 145 27.2 26.7975
525 5 5252 2 145 24.6 13.6425
525 6 5252 2 139 20.8 20.1625
526 1 5261 1 143 17.6 17.53
526 2 5261 1 100 16 17.9825
526 3 5261 1 102 16.3 14.8425
526 4 5262 2 139 25.1 23.0875
526 5 5262 2 139 23.9 18.11
526 6 5262 2 139 26 17.255
527 1 5271 1 100 17.1 18.5025
527 2 5271 1 100 15.3 15.7525
527 3 5271 1 100 16.2 15.46
527 4 5272 2 139 24.8 9.955
527 5 5272 2 153 25.2 21.1025
527 6 5272 2 153 24.9 11.825
528 1 5281 1 135 15.5 13.94
528 2 5281 1 135 16.8 16.825
528 3 5281 1 135 13.9 18.6125
528 4 5282 2 179 22.5 7.5825
528 5 5282 2 179 23.3 13.1375
528 6 5282 2 145 26 15.76
529 1 5291 1 111 15.9 14.43
529 2 5291 1 120 15.7 14.69
529 3 5291 1 109 17.2 14.5
529 4 5292 2 145 25.7 29.47
529 5 5292 2 179 23.6 15.385
529 6 5292 2 139 26.9 32.98
530 1 5301 1 135 15.2 11.4625
530 2 5301 1 135 14.2 22.185
530 3 5301 1 136 15.2 24.7975
530 4 5302 2 179 21 18.54
530 5 5302 2 165 22.2 30.7975
530 6 5302 2 159 21.9 27.69
531 1 5311 1 135 15.4 16.365
531 2 5311 1 139 14.9 10.0925
531 3 5311 1 136 15.4 19.95
531 4 5312 2 179 23.7 24.5975
531 5 5312 2 165 25.3 24.5975
531 6 5312 2 165 25.6 30.92
532 1 5321 1 134 16.1 15.6475
532 2 5321 1 140 14.8 17.495
532 3 5321 1 140 15.5 15.3675
532 4 5322 2 165 22.6 21.9325
532 5 5322 2 165 22.6 35.5925
532 6 5322 2 159 21.7 22.6675
533 1 5331 1 136 15.5 17.12
533 2 5331 1 140 16 17.2725
533 3 5331 1 140 15.6 14.1125
533 4 5332 2 165 20.8 23.9975
533 5 5332 2 182 21.4 32.485
533 6 5332 2 179 22.9 25.655
535 1 5351 1 101 15.6 14.4775
535 2 5351 1 104 15.6 13.04
535 3 5351 1 100 15.9 13.645
535 4 5352 2 145 23.7 21.52
535 5 5352 2 153 25 13.1025
535 6 5352 2 145 22.7 25.2225
537 1 5371 1 136 17.9 16.155
537 2 5371 1 135 18.4 28.6875
537 3 5371 1 140 17.7 21.3775
537 4 5372 2 165 23.7 26.72
537 5 5372 2 179 21.8 32.87
537 6 5372 2 165 24.8 17.3975
539 1 5391 1 119 16.5 20.7875
539 2 5391 1 120 16 20.56
539 3 5391 1 127 15.7 16.105
539 4 5392 2 159 24.3 12.185
539 5 5392 2 165 24.2 16.15
539 6 5392 2 145 25.1 24.5275
542 1 5421 1 109 15.4 20.7325
542 2 5421 1 120 15.6 16.8
542 3 5421 1 120 15.1 14.28
542 4 5422 2 145 23.9 28.255
542 5 5422 2 145 24.7 31.1
542 6 5422 2 153 25.6 20.5725
543 1 5431 1 101 17.7 12.085
543 2 5431 1 100 18.6 16.715
543 3 5431 1 102 17.8 15.565
543 4 5432 2 145 27.4 20.815
543 5 5432 2 139 28.1 25.8125
543 6 5432 2 145 26.8 23.52
544 1 5441 1 140 16.5 24.0575
544 2 5441 1 140 16.5 17.405
544 3 5441 1 140 15.1 13.7725
544 4 5442 2 165 23.4 28.77
544 5 5442 2 165 23.4 23.05
544 6 5442 2 179 24.2 11.28
545 1 5451 1 135 16.3 21.765
545 2 5451 1 140 18.6 18.3375
545 3 5451 1 135 18 23.3225
545 4 5452 2 179 22.9 24.42
545 5 5452 2 153 23.4 33.64
545 6 5452 2 165 24.8 34.125
546 1 5461 1 127 17.4 22.32
546 2 5461 1 127 16 22.895
546 3 5461 1 135 18 21.585
546 4 5462 2 159 24.2 32.72
546 5 5462 2 165 22.4 34.405
546 6 5462 2 159 25 16.155
549 1 5491 1 106 16.4 13.9275
549 2 5491 1 107 17.9 15.3
549 3 5491 1 111 17.2 16.37
549 4 5492 2 145 26.7 36.705
549 5 5492 2 139 27.2 29.155
549 6 5492 2 139 22.8 30.4125
550 1 5501 1 137 17.8 24.75
550 2 5501 1 139 18.2 17.6075
550 3 5501 1 140 NA NA
550 4 5502 2 182 25.6 32.52
550 5 5502 2 182 22.8 30.035
550 6 5502 2 179 23.9 29.305
551 1 5511 1 140 16.8 10.225
551 2 5511 1 140 15.1 10.84
551 3 5511 1 139 14.3 6.85
551 4 5512 2 179 22.1 27.4325
551 5 5512 2 165 23.8 26.605
551 6 5512 2 185 24.6 8.8125
553 1 5531 1 127 16.1 18.6875
553 2 5531 1 139 16.6 18.0425
553 3 5531 1 135 15.7 21.04
553 4 5532 2 159 21.2 42.0375
553 5 5532 2 165 21.9 38.475
553 6 5532 2 159 18.1 25.01
554 1 5541 1 137 17.6 15.6575
554 2 5541 1 140 19.1 10.9925
554 3 5541 1 141 18.1 19.48
554 4 5542 2 165 23.8 30.8975
554 5 5542 2 182 20.6 32.4525
554 6 5542 2 153 26.1 29.0975
555 1 5551 1 107 18.3 17.7025
555 2 5551 1 105 17.7 15.645
555 3 5551 1 100 NA NA
555 4 5552 2 139 26.6 15.2925
555 5 5552 2 139 26.1 26.73
555 6 5552 2 139 27.7 17.8025
556 1 5561 1 140 17.8 18.135
556 2 5561 1 140 17.4 15.87
556 3 5561 1 140 15.2 14.5825
556 4 5562 2 179 24 41.5325
556 5 5562 2 165 22.8 25.445
556 6 5562 2 165 25.4 36.6975
557 1 5571 1 94 16.2 18.2725
557 2 5571 1 94 15.6 10.06
557 3 5571 1 100 13.2 10.1025
557 4 5572 2 139 25.9 16.965
557 5 5572 2 145 26.6 26.33
557 6 5572 2 139 25.3 16.83
558 1 5581 1 135 16.6 22.435
558 2 5581 1 139 15.2 14.735
558 3 5581 1 140 15.2 19.7
558 4 5582 2 165 22.5 17.675
558 5 5582 2 182 23.1 24.0075
558 6 5582 2 165 23.5 32.6275
559 1 5591 1 135 14.4 20.115
559 2 5591 1 135 13.2 18.6375
559 3 5591 1 135 13.2 20.1425
559 4 5592 2 159 20.5 35.325
559 5 5592 2 165 21.9 25.1625
559 6 5592 2 165 20.3 29.0675
560 1 5601 1 141 17 15.85
560 2 5601 1 140 15.5 17.41
560 3 5601 1 140 15.8 17.75
560 4 5602 2 165 19.9 24.7175
560 5 5602 2 182 19.7 30.3725
560 6 5602 2 157 19.2 23.005
561 1 5611 1 135 16 17.1875
561 2 5611 1 127 15.5 15.9525
561 3 5611 1 127 16.7 20.5625
561 4 5612 2 179 21.7 27.94
561 5 5612 2 153 25.3 32.38
561 6 5612 2 165 23.2 30.91
562 1 5621 1 143 16.4 21.1575
562 2 5621 1 141 15.6 17.2075
562 3 5621 1 140 16.5 19.08
562 4 5622 2 185 23.3 25.575
562 5 5622 2 182 23.1 38.1575
562 6 5622 2 179 20.9 19.4775
563 1 5631 1 140 15.6 9.0675
563 2 5631 1 139 17.3 14.9225
563 3 5631 1 140 15.3 15.08
563 4 5632 2 165 22.1 13.6675
563 5 5632 2 165 24.3 36.505
563 6 5632 2 153 23.7 20.525
564 1 5641 1 105 16.4 10.06
564 2 5641 1 100 15.7 17.2025
564 3 5641 1 100 15.2 13.415
564 4 5642 2 145 23.8 13.73
564 5 5642 2 139 27 29.1
564 6 5642 2 145 27 27.855
566 1 5661 1 135 15.6 14.5475
566 2 5661 1 120 14.8 14.1875
566 3 5661 1 127 15.6 15.32
566 4 5662 2 159 25.5 10.16
566 5 5662 2 145 24.9 13.84
566 6 5662 2 153 27.6 31.5825
567 1 5671 1 140 16.2 15.2075
567 2 5671 1 143 18.2 13.7625
567 3 5671 1 143 16.4 12.685
567 4 5672 2 182 NA NA
567 5 5672 2 179 22.1 20.6275
567 6 5672 2 182 24.2 25.9775
568 1 5681 1 140 16.8 15.8575
568 2 5681 1 141 17 21.6375
568 3 5681 1 141 16.6 16.805
568 4 5682 2 179 22.3 19.87
568 5 5682 2 182 22.9 30.53
568 6 5682 2 179 24 19.79
569 1 5691 1 140 17.1 18.805
569 2 5691 1 140 17.2 14.605
569 3 5691 1 140 15 22.1475
569 4 5692 2 179 22.8 31.3425
569 5 5692 2 185 22.8 26.83
569 6 5692 2 182 19.7 12.01
570 1 5701 1 127 14.2 19.89
570 2 5701 1 139 16.5 18.73
570 3 5701 1 127 16.5 19.6425
570 4 5702 2 165 21 22.4675
570 5 5702 2 165 22.4 26.47
570 6 5702 2 159 22.3 35.385
571 1 5711 1 136 17 14.5875
571 2 5711 1 139 17.7 15.055
571 3 5711 1 140 15.5 12.89
571 4 5712 2 179 23.1 24.4125
571 5 5712 2 179 23 29.255
571 6 5712 2 165 22.5 27.8
