# Supplementary material for: Multi-trait multi-environment models in the genetic selection of segregating soybean progeny
Source: PLoS One. 2019 Apr 18;14(4):e0215315. doi: 10.1371/journal.pone.0215315 (PMC6472761; doi:10.1371/journal.pone.0215315)
Supplement: S2 Table — Data set necessary to replicate the findings of our research. (TXT) [file pone.0215315.s002.txt]

### MTME FREQUENTIST AND BAYESIAN MODELS ###

##Frequentist (REML/BLUP)
###Mod Mult-Trait Multi-Env - ASReml ###
modUS <- asreml(fixed=cbind(DM,SW,SY) ~ trait:rep - 1,
                random = ~ us(trait):prog + us(trait):int,
                rcov = ~ units:us(trait),
                maxiter=1000,
                data=dadosFen)

varComp = summary(modUS)$varcomp

##Breeding values FMTME

BLUPs=(summary(modUS,all=TRUE)$coef.random)

#***********************************************************#
## Bayesian model
###Mod Mult-Trait Multi-Env - MCMCglmm ###
Niter=1000000 
Burnin=500000  
Thin=5
nefit=(Niter-Burnin)/Thin

priori=list(R=list(V=diag(3)/2, nu=2), 
G=list(G1=list(V=diag(3)/2, nu=2), 
 G2=list(V=diag(3)/2, nu=2)))

modBAY = MCMCglmm(fixed = cbind(DM,SW,SY) ~ trait:rep - 1,
                  random = ~ us(trait):prog + us(trait):int,
                  rcov = ~ us(trait):units, data=dadosFen,
                  prior=priori, family = c("gaussian", "gaussian","gaussian"), DIC=TRUE, verbose=FALSE, nitt=Niter, thin=Thin, burnin=Burnin,pr=TRUE,singular.ok=TRUE)

summary(modBAY)

heidel.diag(modBAY$VCV) ##diagnostic tests of convergence (The p-values must exceed 0:05)

##Breeding values BMTME (library(boa))

dim(b1)
Prog_est= modBAY$Sol[,19:627]  
Prog_est

trait_VG_DMDM = modBAY$VCV[,1] 
trait_COV_SWDM = modBAY$VCV[,2] 
trait_COV_SYDM = modBAY$VCV[,3] 
trait_VG_SWSW = modBAY$VCV[,5]
trait_COV_SYSW = modBAY$VCV[,6]
trait_VG_SYSY = modBAY$VCV[,9]

trait_INT_DMDM = modBAY$VCV[,10] 
trait_INT_SWDM = modBAY$VCV[,11] 
trait_INT_SYDM = modBAY$VCV[,12] 
trait_INT_SWSW = modBAY$VCV[,14] 
trait_INT_SYSW = modBAY$VCV[,15] 
trait_INT_SYSY = modBAY$VCV[,18] 

trait_RES_DMDM = modBAY$VCV[,19] 
trait_RES_SWDM = modBAY$VCV[,20] 
trait_RES_SYDM = modBAY$VCV[,21] 
trait_RES_SWSW = modBAY$VCV[,23] 
trait_RES_SYSW = modBAY$VCV[,24] 
trait_RES_SYSY = modBAY$VCV[,27]

result_modBAY=cbind(Prog_est,trait_VG_DMDM,trait_COV_SWDM,trait_COV_SYDM,trait_VG_SWSW,trait_COV_SYSW,trait_VG_SYSY,trait_INT_DMDM,trait_INT_SWDM,trait_INT_SYDM,trait_INT_SWSW,trait_INT_SYSW,trait_INT_SYSY,trait_RES_DMDM,trait_RES_SWDM,trait_RES_SYDM,trait_RES_SWSW,trait_RES_SYSW,trait_RES_SYSY, DIC)

saida_modBAY=boa.stats(result_modBAY,c(0.025,0.975),100000)
